# Supplementary material for: A Sweet Potato MYB Transcription Factor IbMYB330 Enhances Tolerance to Drought and Salt Stress in Transgenic Tobacco
Source: Genes (Basel). 2024 May 26;15(6):693. doi: 10.3390/genes15060693 (PMC11202548; doi:10.3390/genes15060693)
Supplement: Supplementary file 1 [file genes-15-00693-s001.zip › TableS2.xlsx]

## Sheet: Sheet1
Table S2. Cis-acting elements of IbMYB330 promoter.
No.	Site name	Amount	Sequence	Function
1	MRE	AACCTAA	1	MYB binding site involved in light responsiveness
2	TCCC-motif	TCTCCCT	2	part of a light responsive element
3	GT1-motif	GGTTAA	1	light responsive element
4	W box	TTGACC	1
5	Box 4	ATTAAT	1	part of a conserved DNA module involved in light responsiveness
6	TCA	TCATCTTCAT	2	cis-acting element involved in salicylic acid responsiveness
7	MYB	CAACCA	1
8	Sp1	GGGCGG	1	light responsive element
9	STRE	AGGGG	1
10	TATA-box	ATTATA	7	core promoter element around -30 of transcription start
11	TGA-element	AACGAC	1	auxin-responsive element
12	MYC	CATGTG	1
13	Unnamed__4	CTCC	15
14	ERE	ATTTTAAA	1
15	CAAT-box	CAAT	26	common cis-acting element in promoter and enhancer regions
16	WRE3	CCACCT	1
17	AC-I	(T/C)C(T/C)(C/T)ACC(T/C)ACC	1
18	ERE	ATTTTAAA	1
